# Supplementary material for: Antioxidant Activity and Dose-Dependent Toxicity of a Traditionally Consumed Ipomoea pes-caprae Infusion Evaluated in a Triple-Negative Breast Cancer Xenograft Model
Source: Nutrients. 2026 Jul 9;18(14):2248. doi: 10.3390/nu18142248 (PMC13415641; doi:10.3390/nu18142248)
Supplement: Supplementary file 1 [file nutrients-18-02248-s001.zip]

Archive with 1 entries (1 files):
- nutrients-4363038-supplementary.pdf
